# Supplementary material for: Therapeutic resistance in acute myeloid leukemia cells is mediated by a novel ATM/mTOR pathway regulating oxidative phosphorylation
Source: eLife. 2022 Oct 19;11:e79940. doi: 10.7554/eLife.79940 (PMC9645811; doi:10.7554/eLife.79940)
Supplement: Figure 1—source data 1. [file elife-79940-fig1-data1.zip]

Archive with 6 entries (6 files):
- 1C-pFLT3(Y591) unlabeled.tif
- __MACOSX/._1C-pFLT3(Y591) unlabeled.tif
- 1C-FLT3 unlabeled.tif
- __MACOSX/._1C-FLT3 unlabeled.tif
- 1C-Tublin unlabeled.tif
- __MACOSX/._1C-Tublin unlabeled.tif
