# Supplementary material for: Therapeutic resistance in acute myeloid leukemia cells is mediated by a novel ATM/mTOR pathway regulating oxidative phosphorylation
Source: eLife. 2022 Oct 19;11:e79940. doi: 10.7554/eLife.79940 (PMC9645811; doi:10.7554/eLife.79940)
Supplement: Figure 2—source data 2. [file elife-79940-fig2-data2.zip]

Archive with 16 entries (16 files):
- 2D-4EBP1 labeled.tiff
- __MACOSX/._2D-4EBP1 labeled.tiff
- 2D-cMYC labeled .tiff
- __MACOSX/._2D-cMYC labeled .tiff
- 2D-H3 labeled.tiff
- __MACOSX/._2D-H3 labeled.tiff
- 2D-mTOR labeled.tiff
- __MACOSX/._2D-mTOR labeled.tiff
- 2D-p4EBP1 (s65) labeled.tiff
- __MACOSX/._2D-p4EBP1 (s65) labeled.tiff
- 2D-pMTORC1 (s2448) labeled.tiff
- __MACOSX/._2D-pMTORC1 (s2448) labeled.tiff
- 2D-pS6 (s235:236) labeled.tiff
- __MACOSX/._2D-pS6 (s235:236) labeled.tiff
- 2D-S6 labeled .tiff
- __MACOSX/._2D-S6 labeled .tiff
