# Supplementary material for: Therapeutic resistance in acute myeloid leukemia cells is mediated by a novel ATM/mTOR pathway regulating oxidative phosphorylation
Source: eLife. 2022 Oct 19;11:e79940. doi: 10.7554/eLife.79940 (PMC9645811; doi:10.7554/eLife.79940)
Supplement: Figure 2—figure supplement 2—source data 1. [file elife-79940-fig2-figsupp2-data1.zip]

Archive with 12 entries (12 files):
- Fig 2-figure supplement 1- pMTORC1 (s2448) unlabeled.tif
- __MACOSX/._Fig 2-figure supplement 1- pMTORC1 (s2448) unlabeled.tif
- Fig 2-figure supplement 1-mTOR unlabeled.tif
- __MACOSX/._Fig 2-figure supplement 1-mTOR unlabeled.tif
- Fig 2-figure supplement 1-pS6 (s235:s236) unlabeled.tif .tiff
- __MACOSX/._Fig 2-figure supplement 1-pS6 (s235:s236) unlabeled.tif .tiff
- Fig 2-figure supplement 1-S6 unlabeled.tif
- __MACOSX/._Fig 2-figure supplement 1-S6 unlabeled.tif
- Fig 2-figure supplment 1-cMYC unlabeled.tif
- __MACOSX/._Fig 2-figure supplment 1-cMYC unlabeled.tif
- Fig 2-figure supplement 1-H3 unlabeled.tif
- __MACOSX/._Fig 2-figure supplement 1-H3 unlabeled.tif
