# Supplementary material for: Therapeutic resistance in acute myeloid leukemia cells is mediated by a novel ATM/mTOR pathway regulating oxidative phosphorylation
Source: eLife. 2022 Oct 19;11:e79940. doi: 10.7554/eLife.79940 (PMC9645811; doi:10.7554/eLife.79940)
Supplement: Figure 4—source data 1. [file elife-79940-fig4-data1.zip]

Archive with 12 entries (12 files):
- 4B-pMTORC1 (s2448) unlabeled.tif
- __MACOSX/._4B-pMTORC1 (s2448) unlabeled.tif
- 4B-mTOR unlabeled.tif
- __MACOSX/._4B-mTOR unlabeled.tif
- 4B-pS6(s240:244) unlabeled.tif
- __MACOSX/._4B-pS6(s240:244) unlabeled.tif
- 4B-p4EBP1 (s65) unlabeled.tif
- __MACOSX/._4B-p4EBP1 (s65) unlabeled.tif
- 4B-p4EBP1 (T37:46) unlabeled.tif
- __MACOSX/._4B-p4EBP1 (T37:46) unlabeled.tif
- 4B-H3 unlabeled.tif
- __MACOSX/._4B-H3 unlabeled.tif
