# Supplementary material for: Therapeutic resistance in acute myeloid leukemia cells is mediated by a novel ATM/mTOR pathway regulating oxidative phosphorylation
Source: eLife. 2022 Oct 19;11:e79940. doi: 10.7554/eLife.79940 (PMC9645811; doi:10.7554/eLife.79940)
Supplement: Figure 7—source data 4. [file elife-79940-fig7-data4.zip]

Archive with 20 entries (20 files):
- 7C-ATM labeled .tiff
- __MACOSX/._7C-ATM labeled .tiff
- 7C-H3 labeled .tiff
- __MACOSX/._7C-H3 labeled .tiff
- 7C-mTOR labeled.tiff
- __MACOSX/._7C-mTOR labeled.tiff
- 7C-AKT labeled .tiff
- __MACOSX/._7C-AKT labeled .tiff
- 7C-pH2AX (s139) labeled.tiff
- __MACOSX/._7C-pH2AX (s139) labeled.tiff
- 7C-p4EBP1 (T37:46) labeled.tiff
- __MACOSX/._7C-p4EBP1 (T37:46) labeled.tiff
- 7C-p4EBP1(s65) labeled.tiff
- __MACOSX/._7C-p4EBP1(s65) labeled.tiff
- 7C-pAKT (s473) labdled.tiff
- __MACOSX/._7C-pAKT (s473) labdled.tiff
- 7C-pMTOR (s2448) labeled.tiff
- __MACOSX/._7C-pMTOR (s2448) labeled.tiff
- 7C-pS6 (s240:244) labeled.tiff
- __MACOSX/._7C-pS6 (s240:244) labeled.tiff
