# Supplementary material for: Therapeutic resistance in acute myeloid leukemia cells is mediated by a novel ATM/mTOR pathway regulating oxidative phosphorylation
Source: eLife. 2022 Oct 19;11:e79940. doi: 10.7554/eLife.79940 (PMC9645811; doi:10.7554/eLife.79940)
Supplement: Figure 7—figure supplement 1—source data 1. [file elife-79940-fig7-figsupp1-data1.zip]

Archive with 12 entries (12 files):
- Fig 7- figure supplement 1-mTOR unlabeled.tif
- __MACOSX/._Fig 7- figure supplement 1-mTOR unlabeled.tif
- Fig 7- figure supplement 1- pATM(s1981) unlabeled.tif
- __MACOSX/._Fig 7- figure supplement 1- pATM(s1981) unlabeled.tif
- Fig 7- figure supplement 1-ATM unlabeled.tif
- __MACOSX/._Fig 7- figure supplement 1-ATM unlabeled.tif
- Fig 7-figure supplement 1-pMTOR (s2448) unlabeled.tif
- __MACOSX/._Fig 7-figure supplement 1-pMTOR (s2448) unlabeled.tif
- Fig 7-figure supplement 1-H3 unlabeled.tif
- __MACOSX/._Fig 7-figure supplement 1-H3 unlabeled.tif
- Fig7- figure supplement 1- cleaved caspase 3 unlabeled.tif
- __MACOSX/._Fig7- figure supplement 1- cleaved caspase 3 unlabeled.tif
