# Supplementary material for: Therapeutic resistance in acute myeloid leukemia cells is mediated by a novel ATM/mTOR pathway regulating oxidative phosphorylation
Source: eLife. 2022 Oct 19;11:e79940. doi: 10.7554/eLife.79940 (PMC9645811; doi:10.7554/eLife.79940)
Supplement: Figure 7—figure supplement 5—source data 2. [file elife-79940-fig7-figsupp5-data2.zip]

Archive with 18 entries (18 files):
- Fig 7- figure supplement 5- pH2AX (s139) labeled.tiff
- __MACOSX/._Fig 7- figure supplement 5- pH2AX (s139) labeled.tiff
- Fig 7- figure supplement 5- p4EBP1 (T37:46) labeled.tiff
- __MACOSX/._Fig 7- figure supplement 5- p4EBP1 (T37:46) labeled.tiff
- Fig 7- figure supplement 5-pAKT (s473) labeled.tiff
- __MACOSX/._Fig 7- figure supplement 5-pAKT (s473) labeled.tiff
- Fig 7- figure supplement 5- mTOR labeled.tiff
- __MACOSX/._Fig 7- figure supplement 5- mTOR labeled.tiff
- Fig 7- figure supplement 5- AKT labeled.tiff
- __MACOSX/._Fig 7- figure supplement 5- AKT labeled.tiff
- Fig 7- figure supplement 5- H3 labeled.tiff
- __MACOSX/._Fig 7- figure supplement 5- H3 labeled.tiff
- Fig 7- figure supplement 5- pMTOR (s2448) labeled.tiff
- __MACOSX/._Fig 7- figure supplement 5- pMTOR (s2448) labeled.tiff
- Fig 7- figure supplement 5-ATM labeled.tiff
- __MACOSX/._Fig 7- figure supplement 5-ATM labeled.tiff
- Fig 7- figure supplement 5- pS6 (s240:244) labeled .tiff
- __MACOSX/._Fig 7- figure supplement 5- pS6 (s240:244) labeled .tiff
